# Supplementary material for: Bacterial Lipopeptides Are Effective against Pear Fire Blight
Source: Microorganisms. 2024 Apr 29;12(5):896. doi: 10.3390/microorganisms12050896 (PMC11123750; doi:10.3390/microorganisms12050896)
Supplement: Supplementary file 1 [file microorganisms-12-00896-s001.zip]

Archive with 1 entries (1 files):
- microorganisms-2986285-supplementary.pdf
